# Supplementary material for: Moss-like Hierarchical Architecture Self-Assembled by Ultrathin Na2Ti3O7 Nanotubes: Synthesis, Electrical Conductivity, and Electrochemical Performance in Sodium-Ion Batteries
Source: Nanomaterials (Basel). 2022 Jun 2;12(11):1905. doi: 10.3390/nano12111905 (PMC9182444; doi:10.3390/nano12111905)
Supplement: Supplementary file 1 [file nanomaterials-12-01905-s001.zip]

Archive with 1 entries (1 files):
- nanomaterials-1716111-supplementary.pdf
